# Supplementary material for: Impact of Straw Incorporation on the Physicochemical Profile and Fungal Ecology of Saline–Alkaline Soil
Source: Microorganisms. 2024 Jan 28;12(2):277. doi: 10.3390/microorganisms12020277 (PMC10892582; doi:10.3390/microorganisms12020277)
Supplement: Supplementary file 1 [file microorganisms-12-00277-s001.zip]

Archive with 1 entries (1 files):
- microorganisms-2793219-supplementary.pdf
